# Supplementary material for: Viral Metagenomics Reveals a Putative Novel HPV Type in Anogenital Wart Tissues
Source: Pathogens. 2022 Dec 1;11(12):1452. doi: 10.3390/pathogens11121452 (PMC9781650; doi:10.3390/pathogens11121452)
Supplement: Supplementary file 1 [file pathogens-11-01452-s001.zip]

Archive with 6 entries (6 files):
- Supplementary Figure S1.jpg
- Supplementary Figure S2.jpg
- Supplementary Figure S3.jpg
- Supplementary Figure S4.jpg
- Supplementary Figure S5.jpg
- Supplementary Table S1.pdf
